# Supplementary material for: Biogeography and evolutionary diversification in one of the most widely distributed and species rich genera of the Pacific
Source: AoB Plants. 2016 Aug 2;8:plw043. doi: 10.1093/aobpla/plw043 (PMC4972462; doi:10.1093/aobpla/plw043)
Supplement: Supplementary Data [file supp_plw043_suppl_data.zip]

Archive with 3 entries (3 files):
- aobplants-15339-s03.doc
- aobplants-15339-s01.docx
- aobplants-15339-s02.docx
